# Supplementary material for: A systematic review and meta-analysis protocol examining the clinical characteristics and epidemiological features of olfactory dysfunction (OD) in coronavirus disease 2019 (COVID-19)
Source: Syst Rev. 2021 Mar 11;10:73. doi: 10.1186/s13643-021-01624-6 (PMC7946443; doi:10.1186/s13643-021-01624-6)
Supplement: Supplementary file 1 — Additional file 1 : Table S1. Search strings according to medical database platforms. PRISMA-P checklist. MOOSE checklist. PROSPERO registration. [file 13643_2021_1624_MOESM1_ESM.zip]

Archive with 4 entries (4 files):
- Additional_file_ pre-submissionR3.docx
- MOOSE for BMC Systematic Reviews-30122020R3.pdf
- PRISMA-P-06022021R3.docx
- PROSPERO pdf copyR3.pdf
